# Supplementary material for: Metabolomic Subtyping and Machine Learning-Based Diagnosis Reveal Clinical Heterogeneity in Silicosis
Source: Metabolites. 2026 Jan 12;16(1):67. doi: 10.3390/metabo16010067 (PMC12843767; doi:10.3390/metabo16010067)
Supplement: Supplementary file 1 [file metabolites-16-00067-s001.zip]

Archive with 1 entries (1 files):
- metabolites-4067204-supplementary.pdf
